# Supplementary material for: Differential Tolerance to Calonectria pseudonaviculata of English Boxwood Plants Associated with the Complexity of Culturable Fungal and Bacterial Endophyte Communities
Source: Plants (Basel). 2021 Oct 21;10(11):2244. doi: 10.3390/plants10112244 (PMC8619141; doi:10.3390/plants10112244)
Supplement: Supplementary file 1 [file plants-10-02244-s001.zip]

Archive with 4 entries (4 files):
- Endophyte culture-Table S2.xlsx
- FigS1-phylum-ppt.pdf
- figS2-replicates-class.pdf
- TableS1-disease severity-tolerance.xlsx
