# Supplementary material for: Differential Tolerance to Calonectria pseudonaviculata of English Boxwood Plants Associated with the Complexity of Culturable Fungal and Bacterial Endophyte Communities
Source: Plants (Basel). 2021 Oct 21;10(11):2244. doi: 10.3390/plants10112244 (PMC8619141; doi:10.3390/plants10112244)
Supplement: Supplementary file 1 [file plants-10-02244-s001.zip › Endophyte culture-Table S2.xlsx]

## Sheet: Endophyte culture complexity
Season	Location	Age	Sample ID	Replicates	Bac-abundance	Bac-colony types	Fun-abundance	Fun-colonyTypes
Summer	Virginia Tech research farm in Virginia Beach (VB)	5	VbS	1	8	7	2	3
Summer	Virginia Tech research farm in Virginia Beach (VB)	5	VbS	2	8	5	1	2
Summer	Virginia Tech research farm in Virginia Beach (VB)	5	VbS	3	9	8	1	1
Summer	Virginia Tech research farm in Virginia Beach (VB)	10	VbM	1	5	8	0	0
Summer	Virginia Tech research farm in Virginia Beach (VB)	10	VbM	2	8	8	2	2
Summer	Virginia Tech research farm in Virginia Beach (VB)	10	VbM	3	10	9	5	1
Summer	Virginia Tech research farm in Virginia Beach (VB)	20	VbL	1	9	6	1	1
Summer	Virginia Tech research farm in Virginia Beach (VB)	20	VbL	2	10	8	0	1
Summer	Virginia Tech research farm in Virginia Beach (VB)	20	VbL	3	10	10	0	0
Summer	Virginia Tech research farm in Virginia Beach (VB)	20	VbLd	1	9	5	1	1
Summer	Virginia Tech research farm in Virginia Beach (VB)	20	VbLd	2	6	6	4	3
Summer	Virginia Tech research farm in Virginia Beach (VB)	20	VbLd	3	9	6	1	1
Summer	River Farm (Rf)	70	RfA	1	3	6	7	4
Summer	River Farm (Rf)	70	RfA	2	2	4	8	3
Summer	River Farm (Rf)	70	RfA	3	2	5	8	5
Summer	River Farm (Rf)	100	RfB	1	2	3	8	2
Summer	River Farm (Rf)	100	RfB	2	6	2	4	4
Summer	River Farm (Rf)	100	RfB	3	2	4	8	2
Summer	Mount Vernon (Mv)	70	MvN	1	6	5	4	3
Summer	Mount Vernon (Mv)	70	MvN	2	8	2	2	1
Summer	Mount Vernon (Mv)	70	MvN	3	4	4	6	1
Summer	Mount Vernon (Mv)	150	MvT	1	3	3	7	2
Summer	Mount Vernon (Mv)	150	MvT	2	3	3	7	4
Summer	Mount Vernon (Mv)	150	MvT	3	8	3	2	2
Summer	Colonial Williamsburg (Cw)	5	CwEv5	1	6	3	4	1
Summer	Colonial Williamsburg (Cw)	5	CwEv5	2	7	9	3	2
Summer	Colonial Williamsburg (Cw)	5	CwEv5	3	8	4	2	2
Summer	Colonial Williamsburg (Cw)	10	CwBp10	1	6	7	4	4
Summer	Colonial Williamsburg (Cw)	10	CwBp10	2	0	2	10	1
Summer	Colonial Williamsburg (Cw)	10	CwBp10	3	1	2	9	2
Summer	Colonial Williamsburg (Cw)	20	CwBp20	1	9	2	1	1
Summer	Colonial Williamsburg (Cw)	20	CwBp20	2	4	3	6	1
Summer	Colonial Williamsburg (Cw)	20	CwBp20	3	0	1	10	2
Summer	Colonial Williamsburg (Cw)	30	CwCg	1	5	4	5	3
Summer	Colonial Williamsburg (Cw)	30	CwCg	2	4	7	6	1
Summer	Colonial Williamsburg (Cw)	30	CwCg	3	6	7	4	2
Summer	Colonial Williamsburg (Cw)	60	CwTa	1	2	3	8	2
Summer	Colonial Williamsburg (Cw)	60	CwTa	2	1	1	9	1
Summer	Colonial Williamsburg (Cw)	60	CwTa	3	6	1	4	2
Summer	Colonial Williamsburg (Cw)	100	CwPf	1	3	2	7	3
Summer	Colonial Williamsburg (Cw)	100	CwPf	2	2	4	8	4
Summer	Colonial Williamsburg (Cw)	100	CwPf	3	8	3	2	1
Summer	Colonial Williamsburg (Cw)	170	CwEv170	1	4	1	6	3
Summer	Colonial Williamsburg (Cw)	170	CwEv170	2	3	5	7	3
Summer	Colonial Williamsburg (Cw)	170	CwEv170	3	0	0	10	1
