# Supplementary material for: Differential Tolerance to Calonectria pseudonaviculata of English Boxwood Plants Associated with the Complexity of Culturable Fungal and Bacterial Endophyte Communities
Source: Plants (Basel). 2021 Oct 21;10(11):2244. doi: 10.3390/plants10112244 (PMC8619141; doi:10.3390/plants10112244)
Supplement: Supplementary file 1 [file plants-10-02244-s001.zip › TableS1-disease severity-tolerance.xlsx]

## Sheet: Sheet1
Season	Location	Age		Sample ID	Replicates	Severity	ToleTance
Summer	Virginia Tech research farm in Virginia Beach (VB)	5		VbS	1	2.7	T
Summer	Virginia Tech research farm in Virginia Beach (VB)	5		VbS	2	2.7	T
Summer	Virginia Tech research farm in Virginia Beach (VB)	5		VbS	3	3.4	T
Summer	Virginia Tech research farm in Virginia Beach (VB)	10		VbM	1	2.4	T
Summer	Virginia Tech research farm in Virginia Beach (VB)	10		VbM	2	1.2	T
Summer	Virginia Tech research farm in Virginia Beach (VB)	10		VbM	3	0.5	T
Summer	Virginia Tech research farm in Virginia Beach (VB)	20		VbL	1	4.7	M
Summer	Virginia Tech research farm in Virginia Beach (VB)	20		VbL	2	2	T
Summer	Virginia Tech research farm in Virginia Beach (VB)	20		VbL	3	3.9	T
Summer	Virginia Tech research farm in Virginia Beach (VB)	20		VbLd	1	4	M
Summer	Virginia Tech research farm in Virginia Beach (VB)	20		VbLd	2	4.8	M
Summer	Virginia Tech research farm in Virginia Beach (VB)	20		VbLd	3	4.4	M
Summer	River Farm (Rf)	70		RfA	1	3.2	T
Summer	River Farm (Rf)	70		RfA	2	5.7	M
Summer	River Farm (Rf)	70		RfA	3	4.9	M
Summer	River Farm (Rf)	100		RfB	1	7.4	S
Summer	River Farm (Rf)	100		RfB	2	6.9	S
Summer	River Farm (Rf)	100		RfB	3	6	S
Summer	Mount Vernon (Mv)	70		MvN	1	5.5	M
Summer	Mount Vernon (Mv)	70		MvN	2	4	M
Summer	Mount Vernon (Mv)	70		MvN	3	5.8	M
Summer	Mount Vernon (Mv)	150		MvT	1	4.7	M
Summer	Mount Vernon (Mv)	150		MvT	2	5	M
Summer	Mount Vernon (Mv)	150		MvT	3	3.9	T
Summer	Colonial Williamsburg (Cw)	5		CwEv5	1	6.4	S
Summer	Colonial Williamsburg (Cw)	5		CwEv5	2	4.3	M
Summer	Colonial Williamsburg (Cw)	5		CwEv5	3	4.5	M
Summer	Colonial Williamsburg (Cw)	10		CwBp10	1	6.3	S
Summer	Colonial Williamsburg (Cw)	10		CwBp10	2	7.2	S
Summer	Colonial Williamsburg (Cw)	10		CwBp10	3	6.4	S
Summer	Colonial Williamsburg (Cw)	20		CwBp20	1	3.7	T
Summer	Colonial Williamsburg (Cw)	20		CwBp20	2	4.3	M
Summer	Colonial Williamsburg (Cw)	20		CwBp20	3	6.2	S
Summer	Colonial Williamsburg (Cw)	30		CwCg	1	4.5	M
Summer	Colonial Williamsburg (Cw)	30		CwCg	2	4.5	M
Summer	Colonial Williamsburg (Cw)	30		CwCg	3	3	T
Summer	Colonial Williamsburg (Cw)	60		CwTa	1	6.4	S
Summer	Colonial Williamsburg (Cw)	60		CwTa	2	9.7	S
Summer	Colonial Williamsburg (Cw)	60		CwTa	3	4.9	M
Summer	Colonial Williamsburg (Cw)	100		CwPf	1	4.2	M
Summer	Colonial Williamsburg (Cw)	100		CwPf	2	5.5	M
Summer	Colonial Williamsburg (Cw)	100		CwPf	3	3.4	T
Summer	Colonial Williamsburg (Cw)	170		CwEv170	1	5	M
Summer	Colonial Williamsburg (Cw)	170		CwEv170	2	5	M
Summer	Colonial Williamsburg (Cw)	170		CwEv170	3	6.2	S
Fall	Virginia Tech research farm in Virginia Beach (VB)	5		VbS	1	4.5	M
Fall	Virginia Tech research farm in Virginia Beach (VB)	5		VbS	2	4.7	M
Fall	Virginia Tech research farm in Virginia Beach (VB)	5		VbS	3	5.3	M
Fall	Virginia Tech research farm in Virginia Beach (VB)	10		VbM	1	5.3	M
Fall	Virginia Tech research farm in Virginia Beach (VB)	10		VbM	2	4.5	M
Fall	Virginia Tech research farm in Virginia Beach (VB)	10		VbM	3	3.5	T
Fall	Virginia Tech research farm in Virginia Beach (VB)	20		VbL	1	5.7	M
Fall	Virginia Tech research farm in Virginia Beach (VB)	20		VbL	2	3.35	T
Fall	Virginia Tech research farm in Virginia Beach (VB)	20		VbL	3	4	M
Fall	Virginia Tech research farm in Virginia Beach (VB)	20		VbLd	1	4.7	M
Fall	Virginia Tech research farm in Virginia Beach (VB)	20		VbLd	2	4	M
Fall	Virginia Tech research farm in Virginia Beach (VB)	20		VbLd	3	3.65	T
Fall	River Farm (Rf)	70		RfA	1	1.7	T
Fall	River Farm (Rf)	70		RfA	2	5.15	M
Fall	River Farm (Rf)	70		RfA	3	4.65	M
Fall	River Farm (Rf)	100		RfB	1	6.2	S
Fall	River Farm (Rf)	100		RfB	2	6	S
Fall	River Farm (Rf)	100		RfB	3	5.65	M
Fall	Mount Vernon (Mv)	70		MvN	1	5	M
Fall	Mount Vernon (Mv)	70		MvN	2	3.35	T
Fall	Mount Vernon (Mv)	70		MvN	3	6.35	S
Fall	Mount Vernon (Mv)	150		MvT	1	6.65	S
Fall	Mount Vernon (Mv)	150		MvT	2	6.65	S
Fall	Mount Vernon (Mv)	150		MvT	3	6.35	S
Fall	Colonial Williamsburg (Cw)	5		CwEv5	1	3	T
Fall	Colonial Williamsburg (Cw)	5		CwEv5	2	2	T
Fall	Colonial Williamsburg (Cw)	5		CwEv5	3	1.35	T
Fall	Colonial Williamsburg (Cw)	10		CwBp10	1	7.85	S
Fall	Colonial Williamsburg (Cw)	10		CwBp10	2	7.5	S
Fall	Colonial Williamsburg (Cw)	10		CwBp10	3	7.2	S
Fall	Colonial Williamsburg (Cw)	20		CwBp20	1	1.65	T
Fall	Colonial Williamsburg (Cw)	20		CwBp20	2	2.3	T
Fall	Colonial Williamsburg (Cw)	20		CwBp20	3	2.85	T
Fall	Colonial Williamsburg (Cw)	30		CwCg	1	3.5	T
Fall	Colonial Williamsburg (Cw)	30		CwCg	2	4.35	M
Fall	Colonial Williamsburg (Cw)	30		CwCg	3	2.35	T
Fall	Colonial Williamsburg (Cw)	60		CwTa	1	5.35	M
Fall	Colonial Williamsburg (Cw)	60		CwTa	2	6.8	S
Fall	Colonial Williamsburg (Cw)	60		CwTa	3	6.35	S
Fall	Colonial Williamsburg (Cw)	100		CwPf	1	4	M
Fall	Colonial Williamsburg (Cw)	100		CwPf	2	4.65	M
Fall	Colonial Williamsburg (Cw)	100		CwPf	3	3.65	T
Fall	Colonial Williamsburg (Cw)	170		CwEv170	1	2.8	T
Fall	Colonial Williamsburg (Cw)	170		CwEv170	2	5.2	M
Fall	Colonial Williamsburg (Cw)	170		CwEv170	3	5.85	M
